# Supplementary material for: Empowering the willing: the feasibility of tele-mentored self-performed pleural ultrasound assessment for the surveillance of lung health
Source: Ultrasound J. 2022 Jan 3;14:2. doi: 10.1186/s13089-021-00250-6 (PMC9417136; doi:10.1186/s13089-021-00250-6)
Supplement: Supplementary file 2 — Additional file 2. Pre-examination Introductory Video. [file 13089_2021_250_MOESM2_ESM.zip]

Archive with 2 entries (1 files):
- /
- Instruction Video.mp4
